# Supplementary material for: Regulation of Jacobaea vulgaris by varied cutting and restoration measures
Source: PLoS One. 2022 Oct 6;17(10):e0248094. doi: 10.1371/journal.pone.0248094 (PMC9536583; doi:10.1371/journal.pone.0248094)
Supplement: S1 Data — (XLSX) [file pone.0248094.s001.xlsx]

## Sheet: stages_cover_div
Field name	Region	Year	Treatment	seedling nr (sum)	rosette nr (sum)	flowerin plant nr (sum)	total plant nr (sum)	mean cover	mean richness	mean nr value species	seedling nr (mean)	rosette nr (mean)	flowerin plant nr (mean)	total plant nr (mean)
Arpsdorf	Moraine	2015	BiodivI	18	45	57	120	45.8333	9	5.33333	6	15	19	40
Dörpstedt	Moraine	2015	BiodivI	15	38	51	104	62.5	13.3333	2	5	12.6667	17	34.6667
Schafhaus	Moraine	2015	BiodivI	48	215	65	328	40	30	6.66667	16	71.6667	21.6667	109.333
Westerwohld	Moraine	2015	BiodivI	316	197	135	648	48.3333	17.6667	4.33333	105.333	65.6667	45	216
Arpsdorf	Moraine	2016	BiodivI	239	121	0	360	25.8333	30	15.3333	79.6667	40.3333	0	120
Dörpstedt	Moraine	2016	BiodivI	28	85	0	113	5	24.6667	10.6667	9.33333	28.3333	0	37.6667
Schafhaus	Moraine	2016	BiodivI	4	7	0	11	2	38	17	1.33333	2.33333	0	3.66667
Westerwohld	Moraine	2016	BiodivI	16	30	0	46	2.5	28	15	5.33333	10	0	15.3333
Arpsdorf	Moraine	2017	BiodivI	37	198	30	265	34.1667	26.3333	14.3333	12.3333	66	10	88.3333
Dörpstedt	Moraine	2017	BiodivI	9	29	9	47	10.8333	20	8	3	9.66667	3	15.6667
Schafhaus	Moraine	2017	BiodivI	15	11	3	29	13.3333	35.3333	17.6667	5	3.66667	1	9.66667
Westerwohld	Moraine	2017	BiodivI	3	29	4	36	10.8333	22.6667	12.3333	1	9.66667	1.33333	12
Arpsdorf	Moraine	2018	BiodivI	0	96	37	133	25.3333	16.6667	9.66667	0	32	12.3333	44.3333
Dörpstedt	Moraine	2018	BiodivI	2	14	1	17	10	16.6667	7.33333	0.666667	4.66667	0.333333	5.66667
Schafhaus	Moraine	2018	BiodivI	0	1	3	4	5	22	11.6667	0	0.333333	1	1.33333
Westerwohld	Moraine	2018	BiodivI	181	7	4	192	7.5	24.3333	11.3333	60.3333	2.33333	1.33333	64
Arpsdorf	Moraine	2019	BiodivI	16	74	27	117	25.8333	27	15	5.33333	24.6667	9	39
Dörpstedt	Moraine	2019	BiodivI	0	6	0	6	2.53333	15.3333	7	0	2	0	2
Schafhaus	Moraine	2019	BiodivI	119	106	1	226	5.83333	29	14.3333	39.6667	35.3333	0.333333	75.3333
Westerwohld	Moraine	2019	BiodivI	86	81	3	170	5	18.6667	10	28.6667	27	1	56.6667
Berkenthin	Hill land	2015	BiodivI					25.8333	24.3333	7.66667	0	0	0	0
Kesdorf	Hill land	2015	BiodivI	32	93	39	164	20	25.6667	8.33333	10.6667	31	13	54.6667
Neversdorf	Hill land	2015	BiodivI	211	50	15	276	17.5	24.3333	5.33333	70.3333	16.6667	5	92
Preetz	Hill land	2015	BiodivI	64	37	28	129	25.8333	22	9	21.3333	12.3333	9.33333	43
Berkenthin	Hill land	2016	BiodivI	31	7	0	38	1.2	38.6667	18.6667	10.3333	2.33333	0	12.6667
Kesdorf	Hill land	2016	BiodivI	19	15	0	34	2	37.6667	15.3333	6.33333	5	0	11.3333
Neversdorf	Hill land	2016	BiodivI	96	75	0	171	11.6667	41	18.3333	32	25	0	57
Preetz	Hill land	2016	BiodivI	63	38	0	101	5.83333	39.3333	18.6667	21	12.6667	0	33.6667
Berkenthin	Hill land	2017	BiodivI	8	27	0	35	2	32.3333	18	2.66667	9	0	11.6667
Kesdorf	Hill land	2017	BiodivI	16	24	0	40	2	40	20	5.33333	8	0	13.3333
Neversdorf	Hill land	2017	BiodivI	0	47	30	77	48.3333	32.6667	15.6667	0	15.6667	10	25.6667
Preetz	Hill land	2017	BiodivI	9	88	10	107	28.3333	35.3333	18	3	29.3333	3.33333	35.6667
Berkenthin	Hill land	2018	BiodivI	1	22	1	24	2	28.6667	16.6667	0.333333	7.33333	0.333333	8
Kesdorf	Hill land	2018	BiodivI	0	0	1	1	3.66667	30.3333	15	0	0	0.333333	0.333333
Neversdorf	Hill land	2018	BiodivI	288	40	8	336	22.5	24.3333	10.6667	96	13.3333	2.66667	112
Preetz	Hill land	2018	BiodivI	0	13	39	52	40	26.6667	14	0	4.33333	13	17.3333
Berkenthin	Hill land	2019	BiodivI	3	22	0	25	1.5	26.6667	15.3333	1	7.33333	0	8.33333
Kesdorf	Hill land	2019	BiodivI	2	8	0	10	2	38.3333	14.3333	0.666667	2.66667	0	3.33333
Neversdorf	Hill land	2019	BiodivI	82	264	21	367	11.6667	34	16	27.3333	88	7	122.333
Preetz	Hill land	2019	BiodivI	252	181	13	446	22.5	33.6667	14.6667	84	60.3333	4.33333	148.667
Arpsdorf	Moraine	2015	BiodivII	101	153	65	319	54.1667	13.3333	6.33333	33.6667	51	21.6667	106.333
Dörpstedt	Moraine	2015	BiodivII	4	41	74	119	70.8333	10.3333	0.666667	1.33333	13.6667	24.6667	39.6667
Schafhaus	Moraine	2015	BiodivII	33	267	119	419	54.1667	26.6667	5.33333	11	89	39.6667	139.667
Westerwohld	Moraine	2015	BiodivII	95	153	97	345	37.5	14.6667	2.66667	31.6667	51	32.3333	115
Arpsdorf	Moraine	2016	BiodivII	445	352	2	799	45.8333	27	12.6667	148.333	117.333	0.666667	266.333
Dörpstedt	Moraine	2016	BiodivII	72	11	0	83	10	22.6667	7.33333	24	3.66667	0	27.6667
Schafhaus	Moraine	2016	BiodivII	33	37	0	70	13.3333	43.6667	17.3333	11	12.3333	0	23.3333
Westerwohld	Moraine	2016	BiodivII	41	73	0	114	8.33333	26.3333	10.6667	13.6667	24.3333	0	38
Arpsdorf	Moraine	2017	BiodivII	43	450	66	559	54.1667	20.6667	10.3333	14.3333	150	22	186.333
Dörpstedt	Moraine	2017	BiodivII	3	14	6	23	31.6667	14.3333	3.66667	1	4.66667	2	7.66667
Schafhaus	Moraine	2017	BiodivII	19	32	24	75	45.8333	34	17.6667	6.33333	10.6667	8	25
Westerwohld	Moraine	2017	BiodivII	1	30	8	39	8.33333	22.6667	9	0.333333	10	2.66667	13
Arpsdorf	Moraine	2018	BiodivII	0	100	40	140	13.3333	12.6667	6.66667	0	33.3333	13.3333	46.6667
Dörpstedt	Moraine	2018	BiodivII	4	1	0	5	4	12	1.66667	1.33333	0.333333	0	1.66667
Schafhaus	Moraine	2018	BiodivII	0	6	9	15	10	22.6667	12	0	2	3	5
Westerwohld	Moraine	2018	BiodivII	1	7	2	10	7.83333	19	6.33333	0.333333	2.33333	0.666667	3.33333
Arpsdorf	Moraine	2019	BiodivII	61	194	34	289	37.5	20.3333	9.66667	20.3333	64.6667	11.3333	96.3333
Dörpstedt	Moraine	2019	BiodivII	2	5	0	7	2	10.3333	1.66667	0.666667	1.66667	0	2.33333
Schafhaus	Moraine	2019	BiodivII	83	236	4	323	13.3333	31.6667	13.3333	27.6667	78.6667	1.33333	107.667
Westerwohld	Moraine	2019	BiodivII	6	21	0	27	4	16.6667	6.33333	2	7	0	9
Berkenthin	Hill land	2015	BiodivII	851	131	74	1056	31.6667	32	8	283.667	43.6667	24.6667	352
Kesdorf	Hill land	2015	BiodivII	37	138	32	207	11.6667	24.3333	7	12.3333	46	10.6667	69
Neversdorf	Hill land	2015	BiodivII	52	38	20	110	31.6667	19.3333	4.33333	17.3333	12.6667	6.66667	36.6667
Preetz	Hill land	2015	BiodivII	58	72	16	146	25.8333	23.3333	10	19.3333	24	5.33333	48.6667
Berkenthin	Hill land	2016	BiodivII	110	76	1	187	10	44	17	36.6667	25.3333	0.333333	62.3333
Kesdorf	Hill land	2016	BiodivII	2	5	0	7	3.7	40	13	0.666667	1.66667	0	2.33333
Neversdorf	Hill land	2016	BiodivII	169	165	1	335	54.1667	40	15.6667	56.3333	55	0.333333	111.667
Preetz	Hill land	2016	BiodivII	150	166	1	317	45.8333	32.6667	15.3333	50	55.3333	0.333333	105.667
Berkenthin	Hill land	2017	BiodivII	16	102	21	139	25.8333	37	17.3333	5.33333	34	7	46.3333
Kesdorf	Hill land	2017	BiodivII	3	8	3	14	4	40	17	1	2.66667	1	4.66667
Neversdorf	Hill land	2017	BiodivII	2	79	89	170	79.1667	31	14.3333	0.666667	26.3333	29.6667	56.6667
Preetz	Hill land	2017	BiodivII	41	188	68	297	54.1667	29	15	13.6667	62.6667	22.6667	99
Berkenthin	Hill land	2018	BiodivII	247	80	8	335	10	34.6667	15.3333	82.3333	26.6667	2.66667	111.667
Kesdorf	Hill land	2018	BiodivII	0	1	1	2	0.866667	27	10.6667	0	0.333333	0.333333	0.666667
Neversdorf	Hill land	2018	BiodivII	103	23	4	130	5.33333	20.6667	6.33333	34.3333	7.66667	1.33333	43.3333
Preetz	Hill land	2018	BiodivII	0	22	47	69	45.8333	23.6667	10.3333	0	7.33333	15.6667	23
Berkenthin	Hill land	2019	BiodivII	158	159	0	317	3.66667	32.6667	15.6667	52.6667	53	0	105.667
Kesdorf	Hill land	2019	BiodivII	3	22	0	25	0.866667	27	8.66667	1	7.33333	0	8.33333
Neversdorf	Hill land	2019	BiodivII	50	182	7	239	13.3333	32.3333	13	16.6667	60.6667	2.33333	79.6667
Preetz	Hill land	2019	BiodivII	293	458	11	762	16.6667	26	10.6667	97.6667	152.667	3.66667	254
Arpsdorf	Moraine	2015	flower cut	131	92	67	290	31.6667	34	14.3333	43.6667	30.6667	22.3333	96.6667
Dörpstedt	Moraine	2015	flower cut	18	166	76	260	45.8333	15.3333	3	6	55.3333	25.3333	86.6667
Schafhaus	Moraine	2015	flower cut	27	113	163	303	54.1667	26.6667	9.66667	9	37.6667	54.3333	101
Westerwohld	Moraine	2015	flower cut	1030	129	109	1268	70.8333	16.6667	3.33333	343.333	43	36.3333	422.667
Arpsdorf	Moraine	2016	flower cut	152	96	35	283	20	33.3333	14.3333	50.6667	32	11.6667	94.3333
Dörpstedt	Moraine	2016	flower cut	30	35	100	165	34.1667	16.3333	3.33333	10	11.6667	33.3333	55
Schafhaus	Moraine	2016	flower cut	49	117	167	333	45.8333	27.6667	10	16.3333	39	55.6667	111
Westerwohld	Moraine	2016	flower cut	239	124	59	422	20	19.3333	4	79.6667	41.3333	19.6667	140.667
Arpsdorf	Moraine	2017	flower cut	51	108	44	203	25.8333	33.3333	13.6667	17	36	14.6667	67.6667
Dörpstedt	Moraine	2017	flower cut	0	13	39	52	20	14.6667	2	0	4.33333	13	17.3333
Schafhaus	Moraine	2017	flower cut	61	185	108	354	54.1667	26.3333	9	20.3333	61.6667	36	118
Westerwohld	Moraine	2017	flower cut	9	74	47	130	31.6667	18.6667	4	3	24.6667	15.6667	43.3333
Arpsdorf	Moraine	2018	flower cut	0	70	31	101	20	28.6667	13	0	23.3333	10.3333	33.6667
Dörpstedt	Moraine	2018	flower cut	1	7	24	32	16.6667	12.3333	1.66667	0.333333	2.33333	8	10.6667
Schafhaus	Moraine	2018	flower cut	2	118	127	247	31.6667	20.3333	8.33333	0.666667	39.3333	42.3333	82.3333
Westerwohld	Moraine	2018	flower cut	0	6	2	8	7.5	20.3333	4.66667	0	2	0.666667	2.66667
Arpsdorf	Moraine	2019	flower cut	5	45	29	79	20	33.6667	14	1.66667	15	9.66667	26.3333
Dörpstedt	Moraine	2019	flower cut	0	10	20	30	16.1667	18.6667	3	0	3.33333	6.66667	10
Schafhaus	Moraine	2019	flower cut	7	130	56	193	31.6667	30.6667	10.3333	2.33333	43.3333	18.6667	64.3333
Westerwohld	Moraine	2019	flower cut	4	5	2	11	4.5	19	4.33333	1.33333	1.66667	0.666667	3.66667
Berkenthin	Hill land	2015	flower cut	490	166	106	762	25.8333	26	8	163.333	55.3333	35.3333	254
Kesdorf	Hill land	2015	flower cut	73	197	75	345	13.3333	25	6.33333	24.3333	65.6667	25	115
Neversdorf	Hill land	2015	flower cut	4	17	8	29	20	22.6667	4.33333	1.33333	5.66667	2.66667	9.66667
Preetz	Hill land	2015	flower cut	5	25	58	88	16.6667	18.6667	8.66667	1.66667	8.33333	19.3333	29.3333
Berkenthin	Hill land	2016	flower cut	472	113	64	649	16.6667	30	9.33333	157.333	37.6667	21.3333	216.333
Kesdorf	Hill land	2016	flower cut	66	145	91	302	13.3333	25	6	22	48.3333	30.3333	100.667
Neversdorf	Hill land	2016	flower cut	9	4	3	16	4.5	22.6667	5.33333	3	1.33333	1	5.33333
Preetz	Hill land	2016	flower cut	14	34	34	82	13.3333	22.3333	10	4.66667	11.3333	11.3333	27.3333
Berkenthin	Hill land	2017	flower cut	162	344	19	525	13.3333	33.6667	10.6667	54	114.667	6.33333	175
Kesdorf	Hill land	2017	flower cut	6	60	12	78	13.3333	31.6667	10	2	20	4	26
Neversdorf	Hill land	2017	flower cut	6	8	7	21	10.8333	24.6667	5	2	2.66667	2.33333	7
Preetz	Hill land	2017	flower cut	8	49	19	76	13.3333	21.3333	9.66667	2.66667	16.3333	6.33333	25.3333
Berkenthin	Hill land	2018	flower cut	3	234	45	282	13.3333	33.3333	10	1	78	15	94
Kesdorf	Hill land	2018	flower cut	0	73	30	103	13.3333	30	10.3333	0	24.3333	10	34.3333
Neversdorf	Hill land	2018	flower cut	0	4	1	5	2	21.3333	4.33333	0	1.33333	0.333333	1.66667
Preetz	Hill land	2018	flower cut	0	13	41	54	19.1667	24	11.3333	0	4.33333	13.6667	18
Berkenthin	Hill land	2019	flower cut	11	82	6	99	5.83333	37	12.3333	3.66667	27.3333	2	33
Kesdorf	Hill land	2019	flower cut	3	52	12	67	10	32.3333	10	1	17.3333	4	22.3333
Neversdorf	Hill land	2019	flower cut	15	4	2	21	4.5	29.3333	6	5	1.33333	0.666667	7
Preetz	Hill land	2019	flower cut	105	42	22	169	19.1667	23	10.6667	35	14	7.33333	56.3333
Arpsdorf	Moraine	2015	combiI	265	89	47	401	37.5	28.3333	9.66667	88.3333	29.6667	15.6667	133.667
Dörpstedt	Moraine	2015	combiI	28	28	32	88	31.6667	14.3333	3.33333	9.33333	9.33333	10.6667	29.3333
Schafhaus	Moraine	2015	combiI	12	44	77	133	40	19.6667	4.66667	4	14.6667	25.6667	44.3333
Westerwohld	Moraine	2015	combiI	572	255	115	942	62.5	17	2	190.667	85	38.3333	314
Arpsdorf	Moraine	2016	combiI	50	72	20	142	31.6667	29.6667	10.3333	16.6667	24	6.66667	47.3333
Dörpstedt	Moraine	2016	combiI	11	20	32	63	31.6667	16	3.33333	3.66667	6.66667	10.6667	21
Schafhaus	Moraine	2016	combiI	226	65	18	309	37.5	24.6667	8.33333	75.3333	21.6667	6	103
Westerwohld	Moraine	2016	combiI	43	219	89	351	54.1667	17.3333	3.66667	14.3333	73	29.6667	117
Arpsdorf	Moraine	2017	combiI	380	95	35	510	37.5	26.3333	9.33333	126.667	31.6667	11.6667	170
Dörpstedt	Moraine	2017	combiI	357	63	2	422	5	16	4.33333	119	21	0.666667	140.667
Schafhaus	Moraine	2017	combiI	1060	48	38	1146	45.8333	20	7.33333	353.333	16	12.6667	382
Westerwohld	Moraine	2017	combiI	109	90	81	280	48.3333	17.6667	4	36.3333	30	27	93.3333
Arpsdorf	Moraine	2018	combiI	30	46	37	113	37.5	29.6667	11	10	15.3333	12.3333	37.6667
Dörpstedt	Moraine	2018	combiI	13	23	13	49	19.1667	12.6667	3	4.33333	7.66667	4.33333	16.3333
Schafhaus	Moraine	2018	combiI	35	56	9	100	16.6667	15.3333	3.33333	11.6667	18.6667	3	33.3333
Westerwohld	Moraine	2018	combiI	96	86	29	211	20.8333	22.3333	5.33333	32	28.6667	9.66667	70.3333
Arpsdorf	Moraine	2019	combiI	181	124	16	321	20	35.3333	14	60.3333	41.3333	5.33333	107
Dörpstedt	Moraine	2019	combiI	67	401	5	473	11.6667	15.3333	3.33333	22.3333	133.667	1.66667	157.667
Schafhaus	Moraine	2019	combiI	43	119	21	183	25.8333	25	7.66667	14.3333	39.6667	7	61
Westerwohld	Moraine	2019	combiI	41	31	24	96	19.5	22.3333	6.66667	13.6667	10.3333	8	32
Berkenthin	Hill land	2015	combiI	850	229	58	1137	45.8333	29.3333	8	283.333	76.3333	19.3333	379
Kesdorf	Hill land	2015	combiI	17	97	65	179	20	24.6667	8	5.66667	32.3333	21.6667	59.6667
Neversdorf	Hill land	2015	combiI	18	25	51	94	14.1667	26.3333	5	6	8.33333	17	31.3333
Preetz	Hill land	2015	combiI	10	24	43	77	16.6667	22	9.33333	3.33333	8	14.3333	25.6667
Berkenthin	Hill land	2016	combiI	493	126	73	692	25.8333	35	12	164.333	42	24.3333	230.667
Kesdorf	Hill land	2016	combiI	36	85	59	180	25.8333	34	13.3333	12	28.3333	19.6667	60
Neversdorf	Hill land	2016	combiI	35	51	10	96	20	29	8.66667	11.6667	17	3.33333	32
Preetz	Hill land	2016	combiI	7	24	18	49	16.6667	24.6667	11.3333	2.33333	8	6	16.3333
Berkenthin	Hill land	2017	combiI	219	278	34	531	34.1667	37	15.3333	73	92.6667	11.3333	177
Kesdorf	Hill land	2017	combiI	226	84	2	312	10	36.3333	16.3333	75.3333	28	0.666667	104
Neversdorf	Hill land	2017	combiI	495	97	26	618	20	33	10.6667	165	32.3333	8.66667	206
Preetz	Hill land	2017	combiI	443	25	9	477	10	25.6667	12.3333	147.667	8.33333	3	159
Berkenthin	Hill land	2018	combiI	285	239	37	561	20	36.3333	14.6667	95	79.6667	12.3333	187
Kesdorf	Hill land	2018	combiI	0	28	21	49	10	31.6667	12.6667	0	9.33333	7	16.3333
Neversdorf	Hill land	2018	combiI	170	135	4	309	10	28	9	56.6667	45	1.33333	103
Preetz	Hill land	2018	combiI	12	14	18	44	16.6667	22.6667	11.6667	4	4.66667	6	14.6667
Berkenthin	Hill land	2019	combiI	46	203	1	250	2.83333	34.3333	14.3333	15.3333	67.6667	0.333333	83.3333
Kesdorf	Hill land	2019	combiI	29	31	8	68	10	35.3333	13	9.66667	10.3333	2.66667	22.6667
Neversdorf	Hill land	2019	combiI	17	186	33	236	31.6667	36.6667	14.3333	5.66667	62	11	78.6667
Preetz	Hill land	2019	combiI	757	370	3	1130	16.6667	22	10.6667	252.333	123.333	1	376.667
Arpsdorf	Moraine	2015	combiII					31.6667	24.3333	8.66667	0	0	0	0
Dörpstedt	Moraine	2015	combiII					54.1667	11.6667	1.66667	0	0	0	0
Schafhaus	Moraine	2015	combiII					28.3333	30	9	0	0	0	0
Westerwohld	Moraine	2015	combiII					70.8333	14.6667	1.66667	0	0	0	0
Arpsdorf	Moraine	2016	combiII	14	20	26	60	31.6667	22.6667	6.66667	4.66667	6.66667	8.66667	20
Dörpstedt	Moraine	2016	combiII	2	22	33	57	37.5	12	1.33333	0.666667	7.33333	11	19
Schafhaus	Moraine	2016	combiII	98	109	54	261	34.1667	31.3333	9.66667	32.6667	36.3333	18	87
Westerwohld	Moraine	2016	combiII	30	191	94	315	70.8333	16	2.66667	10	63.6667	31.3333	105
Arpsdorf	Moraine	2017	combiII	150	41	9	200	20	24	8	50	13.6667	3	66.6667
Dörpstedt	Moraine	2017	combiII	22	7	23	52	22.5	12	0.666667	7.33333	2.33333	7.66667	17.3333
Schafhaus	Moraine	2017	combiII	1044	162	49	1255	40	33.3333	15	348	54	16.3333	418.333
Westerwohld	Moraine	2017	combiII	99	86	49	234	28.3333	17.6667	4.66667	33	28.6667	16.3333	78
Arpsdorf	Moraine	2018	combiII	22	42	7	71	10	35	14	7.33333	14	2.33333	23.6667
Dörpstedt	Moraine	2018	combiII	1	5	4	10	16.6667	12.3333	1.66667	0.333333	1.66667	1.33333	3.33333
Schafhaus	Moraine	2018	combiII	4	95	43	142	22.5	24.3333	9.33333	1.33333	31.6667	14.3333	47.3333
Westerwohld	Moraine	2018	combiII	24	33	14	71	20	22.6667	7.66667	8	11	4.66667	23.6667
Arpsdorf	Moraine	2019	combiII	26	74	12	112	16.6667	38.3333	16	8.66667	24.6667	4	37.3333
Dörpstedt	Moraine	2019	combiII	7	13	2	22	7.5	13.3333	2	2.33333	4.33333	0.666667	7.33333
Schafhaus	Moraine	2019	combiII	185	158	76	419	40	40.3333	14.6667	61.6667	52.6667	25.3333	139.667
Westerwohld	Moraine	2019	combiII	12	110	12	134	25.8333	20	5.66667	4	36.6667	4	44.6667
Berkenthin	Hill land	2015	combiII	621	95	49	765	20	28.3333	8.33333	207	31.6667	16.3333	255
Kesdorf	Hill land	2015	combiII					16.6667	21.6667	6	0	0	0	0
Neversdorf	Hill land	2015	combiII					16.6667	22.6667	4.66667	0	0	0	0
Preetz	Hill land	2015	combiII					31.6667	22.3333	11.6667	0	0	0	0
Berkenthin	Hill land	2016	combiII	479	44	17	540	16.6667	32	10	159.667	14.6667	5.66667	180
Kesdorf	Hill land	2016	combiII	45	133	48	226	27.5	26.3333	8	15	44.3333	16	75.3333
Neversdorf	Hill land	2016	combiII	13	17	18	48	13.3333	29.3333	9	4.33333	5.66667	6	16
Preetz	Hill land	2016	combiII	3	24	18	45	25.8333	24.6667	11.6667	1	8	6	15
Berkenthin	Hill land	2017	combiII	96	145	9	250	13.3333	34.3333	13	32	48.3333	3	83.3333
Kesdorf	Hill land	2017	combiII	45	114	14	173	10.8333	33.3333	13.3333	15	38	4.66667	57.6667
Neversdorf	Hill land	2017	combiII	45	23	16	84	20	34.3333	12.3333	15	7.66667	5.33333	28
Preetz	Hill land	2017	combiII	112	53	10	175	16.6667	25.3333	13.6667	37.3333	17.6667	3.33333	58.3333
Berkenthin	Hill land	2018	combiII	17	130	13	160	14.1667	36	15	5.66667	43.3333	4.33333	53.3333
Kesdorf	Hill land	2018	combiII	1	35	12	48	7.5	30	13	0.333333	11.6667	4	16
Neversdorf	Hill land	2018	combiII	17	18	1	36	16.6667	29.6667	11.3333	5.66667	6	0.333333	12
Preetz	Hill land	2018	combiII	1	16	22	39	20	25	13.3333	0.333333	5.33333	7.33333	13
Berkenthin	Hill land	2019	combiII	12	67	1	80	2.83333	37.6667	17.6667	4	22.3333	0.333333	26.6667
Kesdorf	Hill land	2019	combiII	8	27	4	39	13.3333	37.6667	15.6667	2.66667	9	1.33333	13
Neversdorf	Hill land	2019	combiII	52	215	7	274	20	41.6667	16.6667	17.3333	71.6667	2.33333	91.3333
Preetz	Hill land	2019	combiII	771	237	11	1019	20	26	13	257	79	3.66667	339.667
Arpsdorf	Moraine	2015	seed cut	118	84	68	270	31.6667	34.6667	13	39.3333	28	22.6667	90
Dörpstedt	Moraine	2015	seed cut	92	52	61	205	45.8333	14.6667	2	30.6667	17.3333	20.3333	68.3333
Schafhaus	Moraine	2015	seed cut	48	25	44	117	37.5	24.6667	7	16	8.33333	14.6667	39
Westerwohld	Moraine	2015	seed cut	951	218	107	1276	54.1667	18.6667	2.33333	317	72.6667	35.6667	425.333
Arpsdorf	Moraine	2016	seed cut	256	94	28	378	25.8333	34.3333	12.3333	85.3333	31.3333	9.33333	126
Dörpstedt	Moraine	2016	seed cut	98	17	28	143	37.5	11.3333	1.66667	32.6667	5.66667	9.33333	47.6667
Schafhaus	Moraine	2016	seed cut	601	64	20	685	31.6667	19.3333	5.33333	200.333	21.3333	6.66667	228.333
Westerwohld	Moraine	2016	seed cut	25	109	55	189	37.5	16.6667	2.66667	8.33333	36.3333	18.3333	63
Arpsdorf	Moraine	2017	seed cut	329	75	31	435	34.1667	35	15.3333	109.667	25	10.3333	145
Dörpstedt	Moraine	2017	seed cut	38	18	13	69	16.6667	12.6667	1.33333	12.6667	6	4.33333	23
Schafhaus	Moraine	2017	seed cut	1728	152	50	1930	25.8333	22.3333	6.33333	576	50.6667	16.6667	643.333
Westerwohld	Moraine	2017	seed cut	16	32	42	90	22.5	17.6667	3.33333	5.33333	10.6667	14	30
Arpsdorf	Moraine	2018	seed cut	0	22	25	47	10	28	12	0	7.33333	8.33333	15.6667
Dörpstedt	Moraine	2018	seed cut	0	6	6	12	10	11.6667	1.66667	0	2	2	4
Schafhaus	Moraine	2018	seed cut	0	109	43	152	20	14.6667	3.33333	0	36.3333	14.3333	50.6667
Westerwohld	Moraine	2018	seed cut	4	5	1	10	4.16667	18.3333	4	1.33333	1.66667	0.333333	3.33333
Arpsdorf	Moraine	2019	seed cut	32	57	20	109	20	35.6667	15.3333	10.6667	19	6.66667	36.3333
Dörpstedt	Moraine	2019	seed cut	3	15	5	23	7	16.6667	3.33333	1	5	1.66667	7.66667
Schafhaus	Moraine	2019	seed cut	17	77	63	157	31.6667	22	6.66667	5.66667	25.6667	21	52.3333
Westerwohld	Moraine	2019	seed cut	2	2	0	4	6.7	17.6667	3.66667	0.666667	0.666667	0	1.33333
Berkenthin	Hill land	2015	seed cut	482	221	144	847	37.5	29.6667	7.33333	160.667	73.6667	48	282.333
Kesdorf	Hill land	2015	seed cut	10	69	90	169	31.6667	21	3.33333	3.33333	23	30	56.3333
Neversdorf	Hill land	2015	seed cut	26	46	69	141	45.8333	20	4.33333	8.66667	15.3333	23	47
Preetz	Hill land	2015	seed cut	13	54	52	119	31.6667	17.6667	6.33333	4.33333	18	17.3333	39.6667
Berkenthin	Hill land	2016	seed cut	255	203	99	557	31.6667	34.3333	9	85	67.6667	33	185.667
Kesdorf	Hill land	2016	seed cut	64	124	49	237	25.8333	25.6667	5	21.3333	41.3333	16.3333	79
Neversdorf	Hill land	2016	seed cut	371	44	59	474	25.8333	22.6667	5.33333	123.667	14.6667	19.6667	158
Preetz	Hill land	2016	seed cut	19	43	42	104	25.8333	20.6667	8	6.33333	14.3333	14	34.6667
Berkenthin	Hill land	2017	seed cut	139	410	50	599	25.8333	35.3333	9.66667	46.3333	136.667	16.6667	199.667
Kesdorf	Hill land	2017	seed cut	122	85	9	216	13.3333	32.6667	8	40.6667	28.3333	3	72
Neversdorf	Hill land	2017	seed cut	680	77	29	786	25.8333	25.3333	5.33333	226.667	25.6667	9.66667	262
Preetz	Hill land	2017	seed cut	43	83	15	141	16.6667	20.3333	8.66667	14.3333	27.6667	5	47
Berkenthin	Hill land	2018	seed cut	22	296	77	395	16.6667	35.6667	10	7.33333	98.6667	25.6667	131.667
Kesdorf	Hill land	2018	seed cut	1	40	18	59	13.3333	29	7.33333	0.333333	13.3333	6	19.6667
Neversdorf	Hill land	2018	seed cut	0	13	24	37	16.6667	21.6667	5.33333	0	4.33333	8	12.3333
Preetz	Hill land	2018	seed cut	0	29	48	77	25.8333	20.6667	9	0	9.66667	16	25.6667
Berkenthin	Hill land	2019	seed cut	50	172	6	228	3.33333	37	13	16.6667	57.3333	2	76
Kesdorf	Hill land	2019	seed cut	35	39	14	88	22.5	27.6667	6.66667	11.6667	13	4.66667	29.3333
Neversdorf	Hill land	2019	seed cut	607	106	8	721	13.3333	29.6667	7.33333	202.333	35.3333	2.66667	240.333
Preetz	Hill land	2019	seed cut	886	44	6	936	13.3333	22	10	295.333	14.6667	2	312
Arpsdorf	Moraine	2015	control	20	77	88	185	54.1667	17	5	6.66667	25.6667	29.3333	61.6667
Dörpstedt	Moraine	2015	control	152	40	35	227	37.5	13.6667	1.66667	50.6667	13.3333	11.6667	75.6667
Schafhaus	Moraine	2015	control	32	224	84	340	54.1667	20.3333	8.33333	10.6667	74.6667	28	113.333
Westerwohld	Moraine	2015	control					62.5	18.3333	3.33333	0	0	0	0
Arpsdorf	Moraine	2016	control	17	17	7	41	16.6667	17.3333	4.33333	5.66667	5.66667	2.33333	13.6667
Dörpstedt	Moraine	2016	control	92	84	0	176	30.8333	8.66667	1.33333	30.6667	28	0	58.6667
Schafhaus	Moraine	2016	control	86	114	115	315	54.1667	20.6667	7.33333	28.6667	38	38.3333	105
Westerwohld	Moraine	2016	control	15	44	13	72	16.6667	18	3.66667	5	14.6667	4.33333	24
Arpsdorf	Moraine	2017	control	10	11	6	27	16.6667	17.6667	4.33333	3.33333	3.66667	2	9
Dörpstedt	Moraine	2017	control	800	54	19	873	48.3333	11	1	266.667	18	6.33333	291
Schafhaus	Moraine	2017	control	194	236	54	484	62.5	22	7.33333	64.6667	78.6667	18	161.333
Westerwohld	Moraine	2017	control	0	11	15	26	22.5	17.3333	3.66667	0	3.66667	5	8.66667
Arpsdorf	Moraine	2018	control	26	16	1	43	2.5	23.6667	7.33333	8.66667	5.33333	0.333333	14.3333
Dörpstedt	Moraine	2018	control	10	39	2	51	7.5	8.66667	1	3.33333	13	0.666667	17
Schafhaus	Moraine	2018	control	0	74	62	136	37.5	14.6667	4	0	24.6667	20.6667	45.3333
Westerwohld	Moraine	2018	control	40	9	1	50	5.83333	21.6667	4	13.3333	3	0.333333	16.6667
Arpsdorf	Moraine	2019	control	1	62	4	67	16.6667	24.3333	6.66667	0.333333	20.6667	1.33333	22.3333
Dörpstedt	Moraine	2019	control	0	5	1	6	1.5	8	0.666667	0	1.66667	0.333333	2
Schafhaus	Moraine	2019	control	119	543	58	720	37.5	24.6667	9.33333	39.6667	181	19.3333	240
Westerwohld	Moraine	2019	control	8	47	1	56	5.83333	19	3.66667	2.66667	15.6667	0.333333	18.6667
Berkenthin	Hill land	2015	control	1337	114	59	1510	31.6667	33	9	445.667	38	19.6667	503.333
Kesdorf	Hill land	2015	control	33	130	66	229	31.6667	22	5	11	43.3333	22	76.3333
Neversdorf	Hill land	2015	control	37	69	42	148	40	20	6	12.3333	23	14	49.3333
Preetz	Hill land	2015	control	875	36	53	964	31.6667	23	9.33333	291.667	12	17.6667	321.333
Berkenthin	Hill land	2016	control	304	74	38	416	25.8333	36.6667	9.66667	101.333	24.6667	12.6667	138.667
Kesdorf	Hill land	2016	control	126	78	16	220	16.6667	24.3333	7.33333	42	26	5.33333	73.3333
Neversdorf	Hill land	2016	control	29	67	23	119	25.8333	21.6667	6.33333	9.66667	22.3333	7.66667	39.6667
Preetz	Hill land	2016	control	292	22	10	324	20	21	8.66667	97.3333	7.33333	3.33333	108
Berkenthin	Hill land	2017	control	233	213	24	470	28.3333	37	12	77.6667	71	8	156.667
Kesdorf	Hill land	2017	control	85	169	17	271	7.5	32	8.66667	28.3333	56.3333	5.66667	90.3333
Neversdorf	Hill land	2017	control	2	56	22	80	40	18.6667	6.33333	0.666667	18.6667	7.33333	26.6667
Preetz	Hill land	2017	control	397	78	1	476	13.3333	22.6667	10	132.333	26	0.333333	158.667
Berkenthin	Hill land	2018	control	101	189	41	331	28.3333	34	10.3333	33.6667	63	13.6667	110.333
Kesdorf	Hill land	2018	control	0	28	16	44	20	28.6667	9	0	9.33333	5.33333	14.6667
Neversdorf	Hill land	2018	control	12	94	10	116	20	18.3333	4.66667	4	31.3333	3.33333	38.6667
Preetz	Hill land	2018	control	0	6	21	27	20	15.6667	7	0	2	7	9
Berkenthin	Hill land	2019	control	47	268	18	333	10	35.6667	12.3333	15.6667	89.3333	6	111
Kesdorf	Hill land	2019	control	55	83	11	149	13.3333	28	6.66667	18.3333	27.6667	3.66667	49.6667
Neversdorf	Hill land	2019	control	18	179	11	208	20	25.3333	7.33333	6	59.6667	3.66667	69.3333
Preetz	Hill land	2019	control	148	946	14	1108	25.8333	20.3333	8.66667	49.3333	315.333	4.66667	369.333
